# Supplementary material for: Metabolic synthetic lethality by targeting NOP56 and mTOR in KRAS-mutant lung cancer
Source: J Exp Clin Cancer Res. 2022 Jan 17;41:25. doi: 10.1186/s13046-022-02240-5 (PMC8762933; doi:10.1186/s13046-022-02240-5)
Supplement: Supplementary file 2 — Additional file 2: Table S1. Cell lines used in this study. Table S2. Inhibitors used for synthetic lethal chemical screens. Table S3. Antibodies used in this study. Table S4.KRAS synthetic lethal (SL) genes. [file 13046_2022_2240_MOESM2_ESM.xlsx]

## Sheet: Table S1. Cell lines
Cell line	Tissue	KRAS	NRAS	c-MET	EGFR	ALK	BRAF	TP53
A549	Lung	G12S	WT	WT	WT	WT	WT	WT
H358	Lung	G12C	WT	WT	WT	WT	WT	MUT
H460	Lung	Q61H	WT	WT	WT	WT	WT	WT
MIA PaCa-2	Pancreas	G12C	WT	WT	WT	WT	WT	MUT
HPAF-II	Pancreas	G12D	WT	WT	WT	WT	WT	MUT
LS174T	Colon	G12D	WT	WT	WT	WT	WT	WT
DLD-1	Colon	G13D	WT	WT	WT	WT	WT	MUT
HCT116	Colon	G13D	WT	WT	WT	WT	WT	WT
EBC1	Lung	WT	WT	AMP	L858R	WT	WT	MUT
H520	Lung	WT	WT	WT	WT	WT	WT	MUT
H1993	Lung	WT	WT	AMP	WT	WT	WT	MUT
H1299	Lung	WT	Q61K	WT	WT	WT	WT	MUT
H2405	Lung	WT	WT	WT	WT	WT	WT	MUT
H1703	Lung	WT	WT	WT	WT	WT	WT	MUT

## Sheet: Table S2.Chemical drugs 
列1	Target	IC50 (μM) in H358 Scramble/shNOP56a/shNOP56b cells	(H358)Fold changes of IC50 Sensitivity(scramble/shNOP56a,scramble/shNOP56b)	IC50 (μM) in H460 Scramble/shNOP56a/shNOP56b cells	(H460)Fold changes of IC50 Sensitivity(scramble/shNOP56a,scramble/shNOP56b)
RTK	AXL	3.98/4.12/3.68	0.97/1.08	7.89/6.98/7.58	1.13/1.04
	RTKs	0.95/0.98/0.93	0.97/1.02	8.01/8.13/7.98	0.99/1.01
	EGFR	35.53/30.18/36.75	1.18/0.97	46.53/45.21/46.87	1.02/0.99
	FGFR1-3	8.52/8.01/7.23	1.06/1.18	17.6/17.2/18.31	1.02/0.96
PI3K/AKT/mTOR	AKT1-3	26.59/6.87/7.36	3.87/3.61	40.6/6.7/12.3	6.06/3.30
	PI3K	9.85/3.19/3.95	3.08/2.49	16.38/8.45/7.63	1.94/2.15
	mTOR	12.37/0.54/0.71	22.9/17.4	17.16/1.1/1.625	15.6/10.56
RAF/MEK/ERK	MEK1/2	0.075/0.056/0.055	1.34/1.36	0.17/0.15/0.16	1.13/1.06
	RAF	10.58/9.23/8.56	1.15/1.23	21.40/20.38/19.97	1.05/1.07
Synthetic Lethality	NF-κB	15.64/17.23/16.42	0.90/0.95	16.7/15.9/14.0	1.05/1.19
	HSP-90	0.37/0.51/0.46	0.73/0.80	0.34/0.48/0.41	0.71/0.83
	CDK4/6	14.61/16.58/12.8	0.88/1.14	17.49/17.54/16.35	0.99/1.07
	Bcl-2/Bcl-xL	47.21/41.58/40.95	1.13/1.15	18.92/17.81/20.00	1.06/0.95
	proteasome	0.087/0.025/0.031	3.48/2.81	0.21/0.10/0.11	2.1/1.91
Others	AuroraA/B/C	2.64/2.13/2.68	1.24/0.98	2.68/1.98/2.01	1.35/1.33
	WEE1	12.6/13.8/14.36	0.91/0.88	10.38/11.87/9.63	0.87/1.08
	Chk1	0.68/0.65/0.66	1.05/1.03	0.66/0.67/0.66	0.98/1
	DNA synthesis	12.98/13.01/12.84	0.99/1.01	9.8/10.8/8.7	0.91/1.13
	DHFR	11.56/12.54/14.11	0.92/0.82	8.7/8.6/9.4	1.02/0.93
	STAT3	5.3/3.12/6.18	1.69/0.86	0.85/0.73/0.56	1.12/1.51
	Reverse Transcriptase	1.27/1.45/1.33	0.88/0.95	0.79/0.69/0.73	1.14/1.08
	BiP/GRP78/HSPA5	15.38/5.49/7.21	2.80/2.13	26.74/6.38/7.46	4.19/3.58
Inhibitors in this study	Company
R428	Selleckchem
Ponatinib	Selleckchem
Afatinib	Selleckchem
AZD4547	Selleckchem
AZD5363	Selleckchem
LY294002	Selleckchem
Rapamycin	Selleckchem
Trametinb	Selleckchem
Sorafenib	Sandoz
QNZ(EVP4593)	Eli lilly
Onalespib	Selleckchem
Palbociclib	Selleckchem
ABT-263	Selleckchem
Bortezomib	Selleckchem
SNS-314	Selleckchem
MK-1775	Selleckchem
GDC-0575	Selleckchem
Cisplatin	Selleckchem
MTA	Selleckchem
Stattic	Selleckchem
Mesylate	Selleckchem
HA15	Selleckchem
4μ8C	Selleckchem
KRIBB11	Selleckchem
Everalimus	Selleckchem
SB203580	Selleckchem
SP600125	Selleckchem
Tunicamycin	Selleckchem
Everalimus	Selleckchem

## Sheet: Table S3. Antibodies
Antibody (for WB)	Source	Company	Cat. #		Antibody (for iHC)	Source	Company	Cat. #
NOP56	Mouse	Sigma-Aldrich	AMAB91013		Phospho-AKT(Thr308)	Rabbit mAb	Abcam	ab38449
NOP58	Rabbit	Sigma-Aldrich	HPA018472		Phospho-S6 Ribosomal	Rabbit mAb	CST	5364
FBL	Rabbit	CST	2639T		Phospho-mTOR(Ser2448)	Rabbit mAb	CST	2976
Phospho-S6 Ribosomal	Rabbit	CST	4858		Ki-67	Rabbit mAb	CST	9027
S6 Ribosomal Protein (S6)	Mouse	CST	2317		Caspase 3	Rabbit mAB	CST	9664
PARP	Rabbit	CST	9532
β-actin	Mouse	CST	3700
HSF1	Rabbit	CST	4356T
PDI	Rabbit	CST	3501T
BiP	Rabbit	CST	3183S
ATF6	Rabbit	CST	65880S
PERK	Rabbit	CST	5683S
eIF2α	Rabbit	CST	5324
Phospho-eIF2α(Ser51)	Rabbit	CST	3398T
ATF4	Rabbit	CST	11815S
IRE1α	Rabbit	CST	3294T
Phospho-IRE1α	Rabbit	NOVUS	NB100-2323
XBP-1s	Rabbit	CST	12782S
p38	Rabbit	CST	8690T
Phospho-p38	Rabbit	CST	9211S
Mnk1	Rabbit	CST	2195
Phospho-Mnk1	Rabbit	CST	2111
eIF4E	Rabbit	CST	9742
Phospho-eIF4E(Ser209)	Rabbit	CST	9741
AKT	Rabbit	CST	4685
Phospho-AKT(Thr308)	Rabbit	CST	13038
mTOR	Rabbit	CST	2983
Phospho-mTOR(Ser2448)	Rabbit	CST	5536
4EBP1	Rabbit	CST	9644
Phospho-4EBP1(Thr37/46)	Rabbit	CST	2855
MEK	Rabbit	CST	9122S
Phospho-MEK(Ser217/221)	Rabbit	CST	9154T
Foxo3a	Rabbit	CST	2497
Bim	Rabbit	CST	2819

## Sheet: Table S4. KRAS SL genes
H460	H2122	DLD-1	SKM-1	NB4	COMMON GENE
ZC3H18	ZC3H18	ANAPC1	SF3A1	TXNL4A	ANAPC4
XPO1	XPO1	ANAPC4	PRPF8	MYC	CCNA2
USP39	USP39	BXDC1	RPS3A	RPL23A	CCT2
UBE2I	UBE2I	BXDC2	RPL32	PRPF8	CDC16
TMED10	TMED10	BXDC5	GMPPB	DNM2	CDC27
THOC1	THOC1	C19orf2	SNRPF	WDR77	COPS3
SUV39H2	SUV39H2	C20orf121	TRMT112	DYNC1H1	COPS4
SHFM1	SHFM1	C21orf45	RAF1	GOLGA6L1	CSE1L
SAE1	RIOK1	CASC5	POLR2J3	MYBBP1A	ERH
RIOK1	RIMS1	CCNA2	EIF2S1	RUVBL2	FBL
QARS	QARS	CCT2	RCC1	RPL8	GSPT1
PSMB6	PSMB6	CDC16	CCT2	PRMT5	HNRNPC
PSMB5	PSMB5	CDC27	ATP2A2	BCL2	NEDD8
PSMA5	PSMA5	CDCA8	RPL8	RPL32	NOP56
PPP1R8	PLK1	COPS3	UMPS	PTPMT1	NUP93
PLK1	NXF1	COPS4	XPO1	CDC16	NXF1
NXF1	NUP93	COPS8	BUB3	EIF6	PLK1
NUP93	NOP56	CSE1L	TXNL4A	SRSF1	PSMB6
NOP56	NEDD8	CXORF40A	SF3B3	CCT2	QARS
NEDD8	MTX2	DATF1	VCP	RPL36	UBE2I
METAP2	KIF2C	DCTN4	RPS8	C1orf109	USP39
JAK1	JAK1	DHX8	GINS2	SCD	XPO1
IREB2	IL10RA	EIF3S4	RPL23A	FTSJ3
IL10RA	HNRNPC	EIF3S8	TTC27	CCT3
HNRNPC	GSPT1	ERH	RRM1	DDX23
GSPT1	GDF10	FBL	POLR2L	KPNB1
FREM1	FBL	FIP1L1	DBR1	BUB3
FIP1L1	ERH	FLJ34747	MYC	PUF60
FBL	CSE1L	FREM1	ATP6V0C	GPN2
ERH	COPS8	GDF10	RPS28	RUVBL1
DHX8	COPS4	GSPT1	KPNB1	DBR1
CSE1L	COPS3	HNRNPC	RRM2	RPL13
COPS8	CDC27	IL10RA	RAN	ATP6V0C
COPS4	CDC16	IL1RAP	HSPE1	SRSF2
COPS3	CCT2	IREB2	EIF3G	TFRC
CDCA8	CCNA2	JAK1	USP5	WASH1
CDC27	CASC5	KCNH7	PTPMT1	PRPF19
CDC16	C19orf2	KIAA0258	RPL11	POLR2J3
CCT2	ANAPC4	KIF2C	POLR2J2	EEF2
CCNA2		LOC149654	POLR2J	MRPL4
CASC5		LOC283194	SARS	ESPL1
C19orf2		LOC285556	DYNC1H1	TRMT112
ANAPC4		LOC730000	ECD	CDIPT
ANAPC1		MAPK7	EIF4A3	SF3A1
		METAP2	GPN2	EXOSC4
		MTX2	WASH1	SARS
		NEDD8	SEC61A1	SF3A2
		NF1	RPP21	POLR2I
		NOP56	SHOC2	RPP21
		NUP93	SF3A3	GMPPB
		NXF1	HINFP	TUBB
		PLK1	DHODH	YARS2
		PPP1R8	EIF3D	RPL3
		PSEN1	MARS	ALG2
		PSMA5	RPS13	UMPS
		PSMB5	AHCYL1	FARSA
		PSMB6	NAA25	CKAP5
		QARS	CEBPA	PPP2CA
		RIMS1	PSMG3	RRS1
		RIOK1	WDR43	HSD17B10
		SAE1	DHFR	MAK16
		SHFM1	EFTUD2	COPB2
		SMC4	PRPF31	PRPF38B
		SUV39H2	PPAT	RRM1
		THOC1	RPL14	VARS
		TMED10	RFC5	ERCC2
		TRIM44	SF3A2	ICAM5
		UBA2	PREX1	SPC24
		UBE1	GNG5	RPS8
		UBE2I	CDK6	ATP1A1
		UCRC	CDC45	EXOSC6
		UHRF2	GOLGA6L1	QARS
		USP39	PRMT5	IARS
		WDSOF1	UTP20	RPS3A
		XPO1	HSPA5	RPL38
		ZC3H18	EIF6	SEC22B
		ZC3HAV1L	CCT3	RPL9
			YARS2	PLK1
			POLE2	EIF4A3
			POLR3H	ATP2A2
			PMF1	EFTUD2
			RPL27A	VPS28
			ATP6V1A	RPS19
			ATIC	HAUS5
			RPS7	POLR2L
			IGF1R	RPL27A
			ALG2	INTS3
			RPL15	RFC3
			RNGTT	DHFR
			POLR1B	CDC20
			ELP6	GINS2
			NARS	SMC2
			RUVBL1	TRAPPC1
			DNM2	TBCC
			PSMA2	GPS1
			RBM14	RPL15
			RBM14-RBM4	PSMB6
			CDC16	MYB
			ATP1A1	ENO1
			IRS2	KIF11
			TSR2	TRRAP
			PSMA7	C21orf59
			SEPSECS	RPL18
			PIK3C3	HSPE1
			RPS19	MED11
			RPS23	NDNL2
			SCD	LRR1
			EEF1A1	RPL14
			LRR1	SCAP
			CCT4	DDX49
			CKAP5	RRM2
			RPS4X	RPA1
			EXOSC6	CCT4
			RUVBL2	CBFB
			STAG1	ZBTB8OS
			BCL2	DDOST
			PHF5A	ATP6V1A
			GART	RPL11
			RPS3	HDAC3
			SMC3	EMC7
			CHMP4B	PAFAH1B1
			DHX33	U2AF2
			RABGGTA	WDR1
			PELP1	PSMG3
			CHORDC1	RPL37
			CERS2	RPL10
			RPS11	UROD
			CLP1	NDOR1
			COPB1	THOC3
			EIF2B3	HEATR1
			KRAS	RPS15A
			EEF2	GNB2L1
			WDR1	MCL1
			PRPF19	WDR18
			IARS	PES1
			RPS9	TP53RK
			C21orf59	XPO1
			TRAPPC1	POLR2J2
			TIMELESS	NOP16
			SNRNP200	PPP4C
			PSMD14	RCC1
			HSD17B10	GART
			DAD1	PRPF6
			AURKB	HIST2H3D
			SLC5A3	RBM39
			RPL13	METTL16
			BIRC5	RFC5
			PRIM2	NCBP2
			POLR2D	RFC2
			ARL2	SMC1A
			LSM2	CDC45
			PSMA6	PCNA
			VPRBP	ACO2
			NUP98	POLR2J
			MCM3	AQR
			DDX21	PMF1
			PFAS	GABPB1
			NDNL2	WDR74
			RPL18	NRDE2
			RPL3	MFAP1
			CDIPT	AURKB
			CAD	DDX21
			PSMD12	MARS2
			GFPT1	ICAM3
			TBCC	PCBP1
			POLR2C	RPL37A
			WDR75	RBM8A
			DDI2	TONSL
			UTP23	DDX54
			ADSL	SF3B3
			SF3B2	LSM2
			CDK1	DHX33
			C1orf109	MED16
			MVD	COQ4
			RPL9	RPS15
			NUP62	IPO13
			ALDOA	ANAPC2
			RPS25	MVD
			RPS12	RAD51D
			SSU72	PRIM2
			PPCDC	ZBTB11
			DHDDS	SEPSECS
			WBSCR22	CCT5
			QARS	NFS1
			NXF1	PFAS
			CCT6A	NOC3L
			CTPS1	MCMBP
			RCE1	HSD17B12
			NUP85	EPC2
			PPP1CB	DHODH
			TRRAP	FNTB
			CDCA8	ARL2
			UBE4B	DTYMK
			SMU1	NARS
			PSMB3	ATIC
			RPL10	OGDH
			TPI1	DUT
			HSPA9	PSMA7
			RPS15A	IMP3
			SRSF1	MRPS34
			RPL5	EIF3D
			POLA2	PSMD4
			PCNA	SNRNP25
			RFC3	POLE2
			SPI1	CDC123
			DPH3	POLR1B
			HIST2H2AA3	NCAPD2
			HIST2H2AA4	DDX56
			TAZ	HNRNPH1
			RBX1	DBP
			LAS1L	TPX2
			COPB2	NARFL
			RPS14	USP5
			ISCU	POLR3H
			MAPK1	SAP18
			NOP58	NELFB
			ERCC2	UBE2I
			DCTN5	TKT
			RPLP0	HEATR6
			EIF4G1	CPSF1
			RPS5	URB2
			VPS25	CTPS1
			DDOST	NOC2L
			ICMT	HARS
			DHPS	YARS
			DDX1	GOLGA6L4
			POC1A	RBM14
			CIRH1A	RBM14-RBM4
			ZNHIT2	NOP58
			RPS2	TUBGCP2
			METTL16	CCT6A
			SEC22B	SNRPD2
			RPS10	INTS9
			TRMT61A	SART1
			DDX23	SNRPE
			PRPF4	ZGLP1
			RPL7A	TSR2
			PRMT1	TUBB4B
			HAUS5	MRPS16
			PTMA	SEC13
			RPL35A	RPL7A
			FKBPL	ADSS
			U2AF2	TBCB
			UTP6	HIST2H2AA3
			DHX15	HIST2H2AA4
			RPL37	RPS4X
			GPN3	RSL24D1
			RPS15	RPS13
			TARS	FKBPL
			SMG5	POLR2C
			NRDE2	RPL5
			CTU2	CLTC
			IMPDH2	DHDDS
			RPS27A	TARS2
			PET112	ATL2
			RPSA	HSPA9
			POLR2A	GFER
			DTYMK	IARS2
			WDR74	CENPM
			TTI1	PHF5A
			TCP1	CNOT1
			PPP2CA	PSMD2
			RPL26	LIPT2
			SNRPD2	WDR43
			RPL38	ADSL
			VARS	DDX20
			PHB2	UTP23
			DPAGT1	RPRD1B
			ATP6V1B2	HCFC1
			TFRC	FDPS
			SPC24	EEF1A1
			SLC20A1	RPL13A
			NUDCD3	WDR82
			PSMA1	GUK1
			KRI1	RARA
			DOLK	RABGGTA
			RPN1	PTMA
			PES1	N6AMT1
			RPS17	KATNB1
			RPS17L	GAPDH
			PAK1IP1	PSMB7
			POLE	TERF2
			SRSF2	RFT1
			WDR4	RAF1
			SNRPD3	SPATA5L1
			MED11	DNLZ
			HDAC3	DDX27
			RPL37A	VPS25
			TUBB	MED12
			XRCC3	HIST1H2AJ
			UBL5	RAD9A
			SNRPE	COPA
			RPS6	KRI1
			EIF3B	PGD
			TELO2	ECD
			NOP2	DHX15
			SARS2	RPS12
			IMP3	KIF18A
			CBFB	PELP1
			NPIPA1	KIF15
			SDAD1	METTL1
			USP32	HNRNPK
			PRPF38B	EIF2S3
			RPS16	PPP2R1A
			RPL24	HNRNPU
			TWISTNB	SS18L2
			EIF1AX	RPL18A
			EIF5B	FPGS
			POLR2B	VPRBP
			DCAF7	IGF1R
			METTL1	CHAF1A
			HARS	RPL26
			UHRF1	C16orf72
			GNB2L1	YRDC
			PYROXD1	SRRM1
			WDR18	NAA25
			GOLGA6L4	GEMIN5
			RAD9A	PSMB4
			CARS	TBCD
			POLR1A	POP5
			NAMPT	SSU72
			SMC1A	KRAS
			RPL36	PSMA6
			CSE1L	DAD1
			INTS3	PML
			OGDH	C16orf80
			GRWD1	FDXR
			CYCS	RPS9
			PSMC4	MRPS6
			NOC4L	POLA1
			NPLOC4	CDCA8
			PAICS	SHQ1
			ENO1	RGPD5
			TUBGCP2	RGPD6
			NDC80	ASH2L
			SOD1	FARSB
			RPL13A	C9orf114
			POLA1	SLC7A6OS
			NUBP1	SMC3
			EXOSC7	PWP2
			NOP16	ELL
			SMC2	RPL12
			IPO13	EIF2S1
			NHP2L1	GRWD1
			PPP1CA	PFN1
			SEC13	TMEM41A
			MED16	DCAF7
			HIST2H3A	GOLGA8N
			HIST2H3C	ATP6V1F
			EIF3CL	RPL30
			NCBP2	SNRPD1
			PSMD1	RNGTT
			RFT1	PSMB3
			CHMP2A	HIST1H2BL
			TANGO6	KIN
			WEE1	TELO2
			SDHB	HSPA5
			RPL6	NUDC
			PGM3	ZC3H4
			SCAP	MINOS1
			DNMT1	DARS2
			ETF1	PSMC6
			PMVK	WDR12
			PSMC3	THAP11
			ZBTB11	RPS28
			TYMS	DOLK
			TNPO3	ATP6V1D
			ACTL6A	NHP2L1
			TUT1	GTF2B
			YARS	PGK1
			PLK1	CEBPA
			NUP93	DDX39B
			ORAOV1	NUP85
			SNAPC4	EIF5A
			NUP160	TYMS
			DDX46	TRIM28
			VPS28	SAE1
			DUT	NHP2
			HNRNPK	NUBP1
			MARS2	ICAM4
			U2AF1	COX17
			RBM8A	CENPW
			CBWD3	POLG2
			CBWD5	TBC1D3B
			TMX2	TTI1
			ESPL1	CDC5L
			CIAO1	CARS
			UBA3	GEMIN4
			ATP6V0D1	PSMC5
			PRELID1	NDE1
			PSMC2	CDC27
			CCND3	TYK2
			PRPF6	CEP57
			CCNH	ALG1
			PAFAH1B1	HIST2H3A
			SYVN1	HIST2H3C
			GTF2B	SF3A3
			ZFR	SPAG5
			SNRNP25	RPL6
			ZMAT2	PPAT
			COA5	PRC1
			WDR3	PMVK
			PSMD11	MED1
			MCM2	NAA10
			HIST2H3D	SEC61A1
			XAB2	LARS2
			EIF3A	BIRC5
			RABGGTB	PKM
			DNAJC9	POLR2D
			EIF3C	MED30
			PGS1	PSMD13
			GPS1	GAK
			THOC7	PRMT1
			TAMM41	UQCRC2
			ATP6V1F	PWP1
			SAP18	STEAP3
			EEFSEC	NOP2
			FARSA	DPH6
			RPTOR	CHMP2A
			DDX49	PPIL2
			PSMC5	CTAGE8
			LONP1	RPL24
			GAPDH	CDC73
			GET4	BUB1B
			WDR33	DDB1
			ZNF259	KAT7
			PDCD2	DONSON
			WDR77	RPS16
			GEMIN5	SF3B5
			PSMD13	CDT1
			ADRM1	PSMD14
			FPGS	AARS2
			ELP5	TIMELESS
			ANKLE2	CDK9
			NAA10	POLA2
			HEATR1	NPIPA1
			ISG20L2	RPS27A
			KIF11	RPSA
			RFC2	AP2S1
			UPF2	RPL27
			RPL30	CCT8
			ARCN1	DNAJA3
			NUP205	MARCH5
			RPL10A	NSL1
			CHAF1A	UTP20
			PSMB4	ANAPC4
			BRF2	CAD
			PPP4C	CHMP4B
			CTC1	CD3EAP
			EPRS	AK2
			OGT	TRNAU1AP
			GUK1	FAM96B
			ATP6V0B	PRPF4
			HMGCR	ALDOA
			AASDHPPT	CTU2
			MOGS	GNB1L
			EIF2S3	SF3B2
			RPL23	GCLC
			FURIN	CDC23
			FAM96B	CIAO1
			RNH1	UBE2M
			UQCRC2	SNRPD3
			NRF1	UBA2
			IMP4	TPI1
			EMG1	CSE1L
			MRPL43	TAZ
			ELAC2	POLR1C
			NFS1	LAS1L
			HCFC1	WDR75
			ANAPC5	PSMD6
			NCAPD2	TRPM7
			ABHD11	ROMO1
			TUBG1	C21orf2
			DHRSX	GOLGA8O
			CHMP6	RPS23
			POLD2	SNRPF
			TARS2	MCM3
			STT3A	RPS7
			ATL2	POLR1A
			ELP3	RPL4
			TBCD	ACTR1A
			RPA1	SMU1
			DYNLL1	RARS
			MPHOSPH10	SMC4
			INCENP	MAT2A
			FAU	TOP1
			MED24	EIF5
			PET117	C14orf80
			GTF3A	YY1
			SNRPD1	INO80
			OSGEP	SDAD1
			ABCB7	FAM83E
			PSMD3	POLR3K
			VPS13D	CLP1
			PSMA3	HIST1H2AI
			PSMC6	ELP6
			ATXN2L	TSEN54
			AQR	KNTC1
			VPS29	FEN1
			COG4	CBWD3
			NOP9	CBWD5
			UBA5	DHX9
			EIF1AD	NVL
			WDR12	PRPF38A
			NUP155	EMG1
			MAGOH	U2AF1
			CCNA2	HUS1
			DPY30	PRPF31
			CHERP	NCAPH
			PUF60	KIAA0391
			EXOSC10	CEBPZ
			RPL18A	CDCA5
			NUDC	ZFP36L2
			WAPAL	CDK1
			TFIP11	LONP1
			MCMBP	RPL23
			NDOR1	POLR2G
			AHCY	URB1
			MTPAP	KDM8
			CCDC115	COX15
			LIPT2	HIST1H2BN
			SF3B5	TACC3
			PPP1R8	CDS2
			SMC5	CLNS1A
			RARS	GOLGA6A
			RAD51	PMPCA
			ZNF131	MAU2
			POLR2I	DDX46
			EIF2B2	ICAM1
			MCM5	CPSF2
			CENPM	RANGAP1
			WARS	OSGEP
			GCLC	ZNF541
			EXOSC4	ITPK1
			KRR1	RPS3
			PSMD6	RFK
			POLR3C	WRB
			RUNX1	RPL10A
			POP7	WDR61
			UFC1	ATP5D
			DYRK1A	POLR2E
			RAE1	POLD2
			SEPHS2	EIF3G
			SRBD1	ATP6V1B2
			CCT7	RPS2
			GTPBP4	SNAPC4
			GSPT1	PET117
			MED1	DIS3
			TIMM10	ZNF259
			ORC6	OSBP
			SMARCA5	FAU
			TBCA	GPN3
			PFN1	PARG
			TRPM7	ZMAT2
			BPTF	ACTL6A
			TERF2	ELAC2
			BUD31	CHERP
			COPS6	NDC80
			COPE	POLR2A
			HAUS8	BUD31
			THOC3	ATP6V0B
			DNLZ	RPS14
			NAT10	COASY
			SLC35B1	MRPS14
			CCT5	RPE
			PWP2	EIF3CL
			SF1	PNN
			HMGCS1	DKC1
			AP2S1	DCTN3
			TBC1D3G	EEFSEC
			ACIN1	C3orf17
			CNPY2	TBCA
			PI4KB	TTC27
			TONSL	COA5
			UBA1	SEPHS2
			CLTC	ABHD11
			DDX54	RPL35
			POLR3A	NAT10
			RPL12	PSMD1
			CPSF3	ATR
			DCTN2	EIF3C
			NELFB	POP7
			SNRNP35	MASTL
			NAA50	SF3B4
			POLR3B	SON
			WTAP	NSF
			BCS1L	SAP30BP
			FARS2	EXOSC3
			PMF1-BGLAP	RAD51
			PCBP1	SRSF7
			DDX51	HEXIM1
			RPP30	CHMP6
			FARSB	RABGGTB
			MAU2	PPCS
			RAD51C	PDE4DIP
			MYBBP1A	RAN
			MED19	SHOC2
			UPF1	FDX1L
			PSMD2	RBBP6
			DKC1	PSMA3
			ERH	CPSF3
			POLR3K	PFDN6
			PRCC	RPL7
			ELOVL1	WEE1
			ANAPC11	GTF3C1
			HJURP	FBL
			NSMCE1	RPAP1
			HSCB	PSMC3
			SF3B1	PCF11
			EIF5AL1	RPP30
			HNRNPL	ISCU
			NUP43	SRBD1
			TRAPPC4	WARS
			TRIAP1	RNASEK
			EIF5	ZNHIT2
			TEN1	SREBF1
			TEX10	EIF3E
			UBR4	EIF3I
			DDX56	EARS2
			EIF5A	ACTR8
			RARS2	UBA3
			CDC123	NUDT21
			CDT1	GFPT1
			COX15	EIF5AL1
			PRIM1	PSMC4
			KAT5	COPB1
			CAPZB	SNAPC5
			MED17	NOL9
			PGK1	COX11
			USO1	MED22
			RPL4	ARPC4
			STK11	RPLP0
			NVL	RPN1
			WDR92	CYB5B
			LIAS	SF1
			GTF3C2	NSMCE1
			EARS2	TRAPPC5
			BYSL	EXOSC7
			MCM4	FAM231A
			QRSL1	POLE
			EIF2B1	TUBG1
			RFK	SNIP1
			MVK	SDHB
			PELO	SDHA
			SACM1L	DARS
			NR2C2AP	MARS
			NUP133	USP39
			MTHFD1	CTC1
			NUP88	PGAM1
			PNKP	MTG2
			PCYT1A	UHRF1
			CPSF6	MED20
			CEP57	MTRNR2L7
			LAMTOR2	METTL3
			RCL1	VCP
			WDR46	BYSL
			RBM17	DPH3
			CEP55	RAD21
			CCT8	RBBP5
			PRC1	DTL
			NBPF10	SKA3
			INTS5	PPCDC
			RAD51D	ZNF574
			MRPL21	XAB2
			IKBKAP	NBPF16
			PSMA5	COPS5
			RANBP1	USO1
			SART3	RAD51C
			POP5	RPL28
			XRCC5	CCNB1
			POLR1C	DAXX
			TADA2B	LIAS
			SNRNP70	ALYREF
			NGDN	CCDC84
			HIST2H2BE	TRIM49D2P
			RPL34	USP17L21
			EIF3L	NBPF10
			COX17	PSMD12
			PCF11	DDX51
			TUBA1B	MRP63
			DNAJB2	TTC5
			CBWD6	SARS2
			UBA52	CYC1
			NCAPG2	LMO2
			HIST1H2BL	PRIM1
			MED20	NUP160
			SMG1	CARD8
			DARS2	MYH9
			HTATSF1	MRPL20
			MOB4	DCTN5
			PPIL2	WAPAL
			COX10	CCT7
			INTS1	PPAN
			TICRR	PPAN-P2RY11
			NUP107	FAM50A
			ASH2L	TUBGCP5
			BAP1	GNL3L
			CD3EAP	DDX11
			ABCF1	RPS11
			MYH9	HSCB
			PGD	RPS29
			DONSON	SNRNP35
			CPSF1	PTPN23
			MAX	DNAJC9
			NUF2	RNH1
			GEMIN4	TBC1D3F
			GNB1L	ARMC7
			TBC1D3C	NOB1
			CFL1	PPP1R11
			YAE1D1	BCS1L
			KARS	TBC1D3C
			DHX8	NPIPB5
			SRRM1	DMAP1
			NUDT21	PIK3C3
			DOHH	VMP1
			AARS	HAUS4
			RAVER1	TFPT
			TSR1	UBA1
			ALG14	TBC1D3
			SUPV3L1	STRAP
			KAT8	PI4KB
			RFC1	RTEL1
			LARS2	RPS10
			FAM50A	ELP3
			FNTB	NAPA
			TKT	GRIN2D
			NOL10	DNM1L
			TP53RK	TSEN34
			INTS9	NSA2
			TPT1	HIST2H2BF
			NGLY1	DLD
			AAMP	PKMYT1
			TERT	HARS2
			ARMC7	HAUS8
			NHP2	XRCC3
			PMPCB	ABCB7
			PSMB7	CCNH
			LSM7	PHB
			PNPT1	MRPL34
			PPP1R15B	MCM4
			SDHA	TUT1
			GTF3C4	SUPT5H
			MRPS16	CSTF1
			RBM28	EIF4A1
			MRPL28	HJURP
			CLNS1A	SNF8
			NSF	FARS2
			NOL6	SKIV2L2
			TAF6	RAD17
			MASTL	UBL5
			DDX20	CBWD6
			GNB1	STK11
			CDC37	NIP7
			SART1	HGS
			FAM231A	TARS
			ANKRD49	INCENP
			SPTLC2	GTF3A
			MRPL4	COPE
			PMPCA	WDR33
			BUB1B	RBX1
			HIST2H2AC	NOP9
			NOL9	CCDC115
			GCN1L1	ATP6AP1
			CDS2	RBM17
			POT1	RBM22
			SETD8	IKZF1
			TSEN34	CCNF
			MRPL23	RBM25
			TARDBP	MTHFD1
			NUDT11	SUPT16H
			SNAPC5	MRTO4
			POLG2	SLC20A1
			CSTF1	MECR
			NSL1	QTRT1
			RRS1	WBSCR22
			DLST	TCP1
			CENPN	HIST1H2BB
			BANF1	RAVER1
			WDR5	GTPBP4
			PPCS	PMF1-BGLAP
			RPL17	KARS
			UBE2N	MRPS27
			CDC23	TMEM143
			LDB1	MMS19
			UNC50	ZNF131
			RAD21	KRR1
			ALYREF	MED24
			NDUFAB1	SNRPG
			ZMAT5	CTCF
			PHLDB3	ZNRD1
			COX4I1	CCDC101
			DMAP1	CARS2
			RPLP2	GRPEL1
			GMPS	MCM7
			COX11	FUT1
			MRPS24	MRPL46
			CTR9	WDR4
			POLR2G	NAMPT
			THOC5	PPA1
			SRP54	RPL34
			GNL3	PCBP2
			HGS	HNRNPC
			MRPS15	ORAOV1
			RPL7L1	DHX8
			POLG	ATP6AP2
			SAE1	CCDC114
			TRAPPC5	TOE1
			NCAPH	FCGR1B
			CCDC101	KIAA2026
			SPATA5L1	THOC7
			LARS	GNL3
			NFYA	SUPV3L1
			U2SURP	DHX38
			RPS29	UPF2
			RPS18	GOLGA8J
			NUP153	GADD45GIP1
			TBC1D3	ETF1
			ERCC1	GSS
			DDB1	SPDYE5
			AURKA	PAM16
			MCM7	GGA3
			TAF3	GSPT1
			EIF3I	TWISTNB
			SETDB1	NUF2
			GTF3C1	KEAP1
			SHQ1	COPS4
			NIP7	WDR3
			GINS3	ERH
			ZBTB8OS	DOHH
			CDC27	SNRNP70
			RPL35	HNRNPA2B1
			ABCE1	RPL17
			STRIP1	NEK1
			NOM1	RPL19
			METTL14	TBC1D3H
			GTF2H4	LUC7L3
			HSP90B1	KIAA0100
			HMGB1	ANKLE2
			TACC3	RPL31
			RNPS1	MAD2L1BP
			PPP2R3C	COG4
			MAD2L2	WNK1
			MRPS6	RNF113A
			SCAF1	GABPA
			ATP6V1D	SCO2
			DIS3	GTSE1
			STEAP3	TEFM
			RPL27	DYNC1I2
			PHB	OAZ1
			RACGAP1	SLC1A5
			TBC1D3F	PREB
			TBC1D3H	ORC1
			TTC1	CIRH1A
			HUS1	UTP6
			HECTD1	VARS2
			RPL31	CYTH2
			EIF3K	POLR2B
			EIF2S2	PYROXD1
			HYOU1	NXF1
			MRPL53	IMP4
			CDC5L	POP4
			CDK9	POLR3E
			RBM19	CHORDC1
			LIG1	DPAGT1
			SAP30BP	GLTSCR1
			LUC7L3	SULT2B1
			CLSPN	PABPN1
			MTG2	MMS22L
			RNF40	PDCD2
			LIPT1	XRN2
			C15orf41	C18orf21
			PREB	PPA2
			UROD	AURKA
			RPAP1	NUP133
			FBL	ILF2
			SPDYE5	CPSF3L
			HSF1	MRPL41
			CDAN1	DYNC1LI1
			CDC20	DYNLL1
			NLE1	AHCY
			TMED10	PDAP1
			PKM	NUS1
			RTCB	PPP1R8
			ALG1	ANAPC11
			UBE2I	PSMA1
			YRDC	CDK13
			MAT2A	NUTF2
			XRCC6	HIST2H2BE
			ATP5A1	AP2M1
			SGOL1	PRPF3
			ATXN7L1	LARS
			RGPD5	WDR36
			RGPD6	TRIAP1
			HIST1H2AJ	CCDC94
			AHCTF1	LSM7
			ATP2C1	KAT8
			SNRPG	SOD1
			AK6	VPS13D
			RPP40	GINS3
			MAD1L1	PPWD1
			CHMP7	CSNK1A1
			CNOT1	SNRNP200
			WDR61	ATP6V1G1
			RBMX	EMC6
			CTAGE8	DDX47
			VMP1	SPHK2
			METTL3	TPT1
			GTF2H3	RPL35A
			ORC1	CCNA2
			CPSF3L	HIST2H2AB
			PSMD4	MRPL43
			CCDC84	NOC4L
			CXorf56	AURKAIP1
			NPIPB5	TADA1
			GADD45GIP1	RPP25L
			USP17L21	SNUPN
			CTCF	WDR92
			LIN52	DPH5
			RPL39L	SUPT6H
			HIST2H2BF	SEC23B
			POLR1E	HINFP
			FDXR	MTPAP
			GOLGA6A	PRELID1
			SS18L2	HSPA8
			MDN1	IDH3A
			HSPD1	EIF2B2
			ACTR2	NPIPB9
			MRPS27	PIAS1
			COX6B1	PHB2
			ACLY	TRMT5
			SETD1B	TRIM24
			PSMB6	WDR55
			ERCC3	SDE2
			COG3	NOL12
			UQCRC1	EXOSC10
			PARG	PNKP
			PWP1	C19orf68
			DNAJC11	TBC1D3G
			METAP2	SKA2
			FGFR1OP	POLR3C
			NUP214	MBTPS2
			ATP6AP2	TRMT61A
			CHD4	BRF2
			TOP2A	TOMM22
			RTF1	BANF1
			SPTLC1	RPS18
			MMGT1	CACTIN
			ALG9	YME1L1
			PSMD7	FAM86B2
			CBWD2	NAA50
			GARS	SF3B1
			PDCL	ZMAT5
			SLC7A6OS	GOLGA8R
			PKMYT1	MED9
			C9orf114	DNMT1
			ANAPC4	PPP6C
			KDM8	PET112
			C10orf2	SLC4A1
			RPL19	ABCE1
			ENY2	HNRNPL
			MED21	SPI1
			ZCRB1	THOC2
			MINOS1	UFD1L
			IGBP1	SLC25A26
			ZC3H4	ARCN1
			CPD	MED23
			DDX39B	MAD2L1
			SELRC1	TIMM10
			PRKDC	CTR9
			DHX38	ARHGAP11B
			NUDT10	NCBP1
			NCBP1	DDX1
			MRPL38	EIF1AD
			WBP11	UBTF
			PPP1R10	HMGB1
			MAK16	TANGO6
			HAUS3	NPLOC4
			ATMIN	NFYA
			HAUS4	CBWD2
			HIST1H2BF	GCSH
			ELP4	PRPF18
			URB2	ASUN
			NUDT4	RBMX
			MMS19	RPS5
			CENPA	PEX5
			LETM1	GOSR2
			NAPA	NCAPG
			CENPW	ZNF622
			C9orf41	FXN
			PSMA4	CALM3
			WDR82	LSM4
			TTI2	PSMD7
			DHX37	AFG3L2
			NUS1	CCDC9
			MED8	POLR1E
			USP14	MRPS22
			SON	XRCC6
			PPP1R11	LIG3
			GRPEL1	RPP38
			SUPT20H	CNOT3
			TMED2	SNRPA1
			SUPT6H	PDRG1
			DAP3	CHAF1B
			KDSR	CMTR1
			THOC2	NOL10
			ADSS	POLD3
			PRKCE	RPS20
			TRNAU1AP	CCNK
			WNK1	ARL17B
			SDE2	EIF1
			NAA15	MRPS25
			EIF2B4	RPS6
			THG1L	POLRMT
			KTI12	CHD4
			HAUS1	NOP56
			IREB2	SKA1
			CHKA	PSMC2
			PARS2	ARIH1
			URM1	MDN1
			DGCR8	CENPA
			TSEN54	NEFM
			EZH2	MGEA5
			DARS	PSMD11
			INTS2	UQCRC1
			N6AMT1	KIF23
			TOMM22	GPN1
			DNAJA3	RPTOR
			RBBP4	ORC6
			NCAPH2	CAB39
			WDR36	DNAJC17
			RPA2	ATRIP
			GNL3L	GOLGA6D
			CCDC94	RRP1
			MRPL37	EIF2B3
			PFDN6	ASPM
			ATP6AP1	CFL1
			HIST2H4A	PMPCB
			HIST2H4B	ZBTB7B
			SUPT7L	SPACA4
			BRAF	TRAPPC4
			USP35	TSR1
			MCL1	CA11
			MRPS35	CDC7
			FEN1	RTF1
			UTP15	OXSM
			UFSP2	ARHGAP35
			AARS2	TTC14
			SRCAP	NOP10
			RNASEH2A	DPY30
			MAD2L1	PSTK
			DCTN3	PAK1IP1
			CSNK2B	MAX
			WRB	RBM28
			MED14	DDX5
			GSS	CHTF18
			RNPC3	HIST1H2BC
			COPS5	DSN1
			DTL	YTHDC1
			GGA3	ELP5
			KANSL2	PLRG1
			PIM2	LSM3
			TBC1D3B	SYNGR4
			CPSF2	PRKRIP1
			PGAM1	GMPS
			RTEL1	PRR24
			CWC15	NGDN
			PNISR	TAMM41
			OSBP	COPS2
			VPS33A	MAMSTR
			ATP5B	CYCS
			DHX30	ABCF1
			ALDH18A1	RFC1
			GFER	DCTN2
			MCM6	MIS18A
			TIMM44	AARS
			GPI	SNW1
			SNUPN	ATP5B
			NSMCE4A	RPS25
			MED18	TTI2
			DDX27	TEN1
			RINT1	C10orf2
			UFD1L	DHRSX
			NARS2	KDSR
			TAF5L	TAF6
			AUP1	THOC1
			PSTK	MED18
			KNTC1	AMY1A
			MRPL46	AMY1B
			DNAJC8	AMY1C
			NFE2L1	FAM58A
			SPATA31A3	NUP93
			MRP63	EMC1
			RANBP3	CDC37
			TRNT1	IMPDH2
			IPO9	C5AR2
			MRPL34	NUP98
			TAF6L	SIN3A
			COPS3	BCCIP
			MYBL2	POLR2H
			POC5	PGM3
			SNRPA1	MRPL17
			NOTCH2NL	DGCR14
			CTAGE9	PSMD3
			CUL2	USP9X
			KLF16	USP17L12
			YTHDC1	TRIM49D1
			C16orf72	KAT5
			EMC6	RBM19
			NOL12	MCM2
			SETD1A	PPP1CB
			CHCHD3	SPRTN
			GAK	UXT
			WDR55	MRPL21
			ZWINT	INTS5
			TOPBP1	SNAPC2
			MBTPS2	TAF3
			NOB1	ACTR2
			INTS4	EXOSC2
			LYL1	HAUS1
			TUBGCP3	AZI1
			EBNA1BP2	RPLP1
			RNF113A	WDR7
			NBPF12	MED19
			NSFL1C	MRPS11
			COPG1	EPRS
			PSMB2	IPPK
			SCRIB	HIST2H2AC
			SRRT	STRN4
			TMEM199	BRD1
			GTF2H1	SREBF2
			ACTR10	WDR46
			ATXN10	ZC3H8
			SDHC	MTF1
			MRGBP	GNL2
			LTV1	AGPS
			PPP2R1A	ANAPC5
			TRIM37	AAMP
			GATC	TMEM189-UBE2V1
			SETSIP	TFIP11
			HIST2H2AB	ATP6V0D1
			UBE2G2	UTP15
			ACTR8	TAF5
			HNRNPU	GARS
			EIF3M	EBNA1BP2
			MPI	EIF1AX
			GOLGA8O	SETDB1
			HIST1H2BB	NUDCD3
			SUPT5H	NUP88
			VARS2	LCMT1
			SMG7	SGOL1
			RPRD1B	MED7
			RHBG	HMGCS1
			PNO1	SPC25
			IPO7	SMC5
			PSMD8	MMGT1
			CENPK	CDC40
			TMEM258	NDUFAB1
			RAP2B	PFDN2
			ATR	HMGCR
			DLD	COPS6
			POLD3	DHPS
			RPL22	POLR3A
			TUFM	NOTCH2NL
			LMNA	RNF40
			AKIP1	PAICS
			GPN1	MPI
			ANKRD20A2	RIOK2
			CINP	RPS17
			FDX1L	RPS17L
			ATRIP	PRUNE
			CARS2	MCM3AP
			DNAJC17	MRPL53
			ING3	PNO1
			RPS20	RPAIN
			SPATA31A4	FIP1L1
			PSMC1	CAPZB
			EXTL1	SNRPB
			YY1	DDX18
			KIAA0391	NEDD8
			E4F1	TRAPPC8
			CREBBP	ANAPC10
			NBPF24	COA6
			MEPCE	HIST1H2BF
			TRIM28	YAE1D1
			COQ2	WBSCR16
			KIN	SLC1A6
			RNF103-CHMP3	ZBTB2
			RAD17	PGS1
			EMC7	NR2C2AP
			EXOSC8	UBA52
			RBBP6	NFYC
			MEX3C	MOCS3
			DPH6	ILF3
			ARPC4	RTTN
			MED30	IPO7
			SNIP1	FASTKD5
			SRSF7	TAF2
			ANAPC2	ERCC3
			TOE1	ZNF22
			PNN	C19orf43
			SBNO1	CTAGE9
			HIST1H2BC	MRPS24
			TRAIP	DPH1
			VPS11	SRP19
			ACTR6	SLC35B1
			BCCIP	NBPF14
			UGP2	GTF2H2C
			RAB5C	STRIP1
			PPP1R2	C9orf41
			GMEB1	KANSL3
			TAF1C	OGT
			NPIPA7	CDK10
			NPIPA8	RNPC3
			OBFC1	EIF2S2
			POLRMT	SLC29A1
			FZR1	LIN52
			VPS35	CHD1
			KIFC2	C6orf132
			IARS2	PHLDB3
			NSA2	NCOR2
			NOC2L	P2RY11
			CHEK1	GPX4
			IPO11	NBPF12
			RNF168	NUMA1
			SLC4A1	HYPK
			CCDC134	NRF1
			PPA2	AATF
			ORC3	TEX10
			YME1L1	RGPD8
			ACO2	NDUFA7
			PPIA	PHF12
			PAK2	MAGOH
			GANAB	CDK7
			ATAD5	RPLP2
			MED25	UPF1
			TTF2	EMC3
			STIP1	EIF2B5
			UXT	TBL3
			PMM2	NPRL3
			LSM12	HSPA14
			EIF1	HTATSF1
			CNOT11	CWC15
			TOP1	NUP43
			LMO2	PREX1
			NCAPG	ACTR10
			COPZ1	BORA
			ESX1	C10orf88
			CYC1	CHD8
			RPN2	TUBB8
			ROMO1	GOLGA6B
			UNC45A	NAA15
			TRA2B	CUL3
			GINS4	ATMIN
			DCTN1	NTN5
			RPP14	AHCTF1
			SSRP1	LTV1
			ZBTB17	FAM98B
			SKA1	EXOC7
			KAT2A	CDK12
			RANGAP1	EIF2B4
			ZNF574	TRAPPC11
			SNW1	MED8
			GSG2	TAF1C
			ZC3H10	KANSL1
			HAUS7	RCL1
			ANKRD11	LSM11
			PRAMEF16	TSEN2
			FIP1L1	EIF5B
			CSTF3	GATA2
			EXOSC1	PPP2R4
			KPNA2	ZWINT
			RPL7	RABIF
			EXOC3	SLC8A2
			SMC4	GTF3C4
			MRPS25	GEMIN8
			NUP54	UNC13D
			NEDD8	GOLGA8K
			LSM4	UNC45A
			CDC25B	TUBD1
			RRN3	ICMT
			NAA35	DHX37
			WDR26	GTF2H2
			USP39	SPDL1
			PABPN1	RPA2
			EMC1	RPUSD4
			EXOSC2	TIMM23
			EIF2B5	SSRP1
			SDHD	BTG1
			DDX47	MCM5
			SNAPC2	VPS16
			CCAR2	SACM1L
			TADA1	TRNT1
			NKAP	GLTSCR2
			KCMF1	USP37
			ATP6V1G1	KDM1A
			GTF3C3	RSPH10B2
			ATP5D	TMX2
			MYB	ISCA1
			NARFL	MUC16
			C3orf17	ANKRD49
			FAM86B2	SPTLC2
			DHX9	RPL39L
			PRPF38A	DAP3
			URB1	HNRNPM
			CDK7	CHEK1
			YEATS4	MEPCE
			RPAIN	MEX3C
			PPIAL4D	MYH7B
			TRAPPC8	GNG5
			TRMT5	TMEM189
			H2AFZ	MRPS15
			ANP32C	LIG1
			HIVEP3	FDX1
			CEBPZ	ZEB2
			DCPS	METTL14
			PSMG4	FAM72D
			CDC26	ISG20L2
			DAXX	TAF6L
			DDX52	RARS2
			GIT2	DDX42
			SECISBP2	NUBP2
			GABPB1	MIPEP
			MED12	NLE1
			SNRPB	HAUS3
			KIF23	RINT1
			DDX55	NDUFA13
			NBPF11	MRPL9
			NBAS	CTAGE4
			CCDC86	TPRX1
			EED	CTDSPL2
			GFI1	COX4I1
			MUC20	PSMB2
			CDC6	VRK1
			FAF2	PEX7
			SLC4A7	SLU7
			UNC119B	FURIN
			PBXIP1	GINS4
			SREBF1	GFM1
			ALG11	PPP4R2
			SPDYE6	EIF3B
			MRPL16	GGPS1
			GATA2	HAUS7
			DDX18	REXO1L1
			TNNT2	ACTR5
			MEF2D	RHOA
			COPA	BOP1
			SPATA5	GPKOW
			GTF2E2	IKBKAP
			UBTF	SETD1A
			RIOK2	UBE2K
			SAMM50	NKAP
			USP17L12	MRPL28
			FAM60A	DCTN1
			SP1	GTF2H2D
			DPH3P1	WRAP53
			MBTPS1	RTCB
			GTF2E1	PPIAL4D
			AATF	LSG1
			SMARCB1	PCYT1A
			C7orf26	RDH8
			ZNF622	NPIPA7
			PCID2	NPIPA8
			ERCC4	JUNB
			SPATA31A5	CCDC130
			NEFM	KAT2A
			IRX6	IPO11
			MTRNR2L8	METAP1
			WDR25	CTDP1
			GLE1	TOP2A
			ORC4	PSMB5
			EMC2	OBFC1
			DHX16	PCID2
			KCTD10	MTOR
			GNB2	POLR2F
			C14orf80	GLE1
			SNF8	GOLGA8M
			HMGB3	NIPBL
			RBM15	TSC2
			TEFM	GEMIN2
			TSC2	ARID3C
			SEL1L	DHX35
			TIMM23	CCZ1
			TCEB2	CHMP1A
			SMARCD1	GTF3C3
			EPC2	MVK
			PPP1R18	E4F1
			TOMM40	VPS45
			RAP1GDS1	NRBP1
			LARP4B	PPIA
			HIST1H3B	MPHOSPH10
			FAM32A	MED14
			GNL2	SRRM2
			ILF3	THOC5
			TOMM20	COX10
			TCEB1	ATG4D
			SRP14	MRPL38
			EXOC7	NMD3
			PRKAR1A	EMC2
			SCO2	SOD2
			NUBP2	MRPL12
			MRPL12	NAIF1
			PCBP2	EMC4
			SRF	COX5A
			TBCB	PQBP1
			MRPL48	SMNDC1
			PPP2R4	LDB1
			CENPI	SRRT
			RABGEF1	EXOC3
			RPL28	THOC6
			ANKRD33B	CSNK2B
			SYMPK	COX6B1
			PDCD6IP	USP8
			POLD1	EPS8L3
			MRPL42	BAZ2A
			COPS4	DEPDC5
			CRNKL1	HIRA
			MIS12	NOM1
			SRP19	MED21
			LSM11	SAMM50
			GCSH	DIEXF
			MTOR	WTAP
			PIK3CD	TSC1
			KMT2B	CRNKL1
			MRPL18	PAPD5
			SNAPC1	SYT15
			TFAP4	NSMCE2
			HIST1H2AI	ZNF492
			GPX4	ELP4
			CTAGE4	MAP3K7
			CLEC11A	CDAN1
			PSMB1	LPCAT1
			MAPK3	THG1L
			PPP6C	ZNF598
			PDE4DIP	ATP6V1H
			AGAP9	GOLGA6C
			C19orf43	SUMO2
			ASNA1	GNG8
			HNRNPC	AASDHPPT
			SRP72	COQ6
			PTPN23	INTS1
			C18orf21	RAB5C
			NOP10	EXOSC1
			HNRNPA2B1	TTYH1
			AP2M1	TNPO3
			XPO5	SCYL1
			FANCD2	OIP5
			TAF1D	ADAT3
			DIMT1	RPF1
			HIST1H2BK	RPL29
			FOXM1	WDR83
			PGGT1B	TTC1
			NEDD1	SEPT7
			USP10	WRAP73
			NOL11	NOL6
			GBF1	NUP153
			VRTN	DIMT1
			RNF20	ATP2B1
			CACNA1S	HUWE1
			PPAN	MCM6
			PPAN-P2RY11	ITPR2
			ANKRD20A3	NUP214
			TPSG1	MRPS18A
			ANKRD20A4	MAD2L2
			KIAA2026	PPIE
			PRPF3	PDSS2
			REV3L	UCHL5
			PAM16	NBPF15
			GIGYF2	DIAPH1
			PDSS2	COPS3
			ILF2	TADA2B
			NPM1	QRSL1
			OSTC	POLG
			NUMA1	COX7C
			SRSF3	CDKN2AIP
			EXOC2	MRPS21
			PRAMEF6	C12orf45
			INO80	ATP5A1
			NSMCE2	OTOP1
			TRIM52	PISD
			CITED2	MRPS26
			F8A1	BRIX1
			F8A2	TMEM199
			F8A3	SPATA5
			NLRC5	FAM193A
			PRPF18	SYF2
			CDK12	MED17
			MRPL44	ABT1
			RICTOR	TRAIP
			VPS45	CBWD1
			UTP14A	MRPL10
			E2F3	CINP
			SLC33A1	MRPS18B
			RTTN	MEAF6
			MRPL51	TADA3
			SUPT16H	MBNL1
			NOP56	KDM2A
			EIF4B	MYBL2
			ZC3H3	SAFB
